# Supplementary material for: Comparison of the Properties of Pullulan-Based Active Edible Coatings Implemented for Improving Sliced Cheese Shelf Life
Source: Polymers (Basel). 2024 Jan 7;16(2):178. doi: 10.3390/polym16020178 (PMC10821112; doi:10.3390/polym16020178)
Supplement: Supplementary file 1 [file polymers-16-00178-s001.zip]

Archive with 1 entries (1 files):
- polymers-2741542-supplementary.pdf
